# Supplementary material for: TPR is required for cytoplasmic chromatin fragment formation during senescence
Source: eLife. 2024 Dec 3;13:e101702. doi: 10.7554/eLife.101702 (PMC11666244; doi:10.7554/eLife.101702)
Supplement: Figure 2—source data 3. [file elife-101702-fig2-data3.zip]

Archive with 28 entries (28 files):
- B-actin for IKKa and p-IKK day 8.tif
- __MACOSX/._B-actin for IKKa and p-IKK day 8.tif
- B-actin WL.tif
- __MACOSX/._B-actin WL.tif
- IKK WL.tif
- __MACOSX/._IKK WL.tif
- IKKa day 8.tif
- __MACOSX/._IKKa day 8.tif
- NF-kB day 8.tif
- __MACOSX/._NF-kB day 8.tif
- NF-kB WL.tif
- __MACOSX/._NF-kB WL.tif
- p-IKK day 8.tif
- __MACOSX/._p-IKK day 8.tif
- p-IKK WL.tif
- __MACOSX/._p-IKK WL.tif
- p-NF-kB day 8.tif
- __MACOSX/._p-NF-kB day 8.tif
- p-NF-kB WL.tif
- __MACOSX/._p-NF-kB WL.tif
- p65_23 20210721_124831_Ch_Chemi.jpg
- __MACOSX/._p65_23 20210721_124831_Ch_Chemi.jpg
- p65_23 20210721_124831_Ch_Chemi.tif
- __MACOSX/._p65_23 20210721_124831_Ch_Chemi.tif
- Vinculin for NF-KB and p-NF-Kb day 8.tif
- __MACOSX/._Vinculin for NF-KB and p-NF-Kb day 8.tif
- Vinculin WL.tif
- __MACOSX/._Vinculin WL.tif
