# Supplementary material for: TPR is required for cytoplasmic chromatin fragment formation during senescence
Source: eLife. 2024 Dec 3;13:e101702. doi: 10.7554/eLife.101702 (PMC11666244; doi:10.7554/eLife.101702)
Supplement: Figure 2—figure supplement 1—source data 2. [file elife-101702-fig2-figsupp1-data2.zip]

Archive with 28 entries (28 files):
- GAPDH for IKK and p-IKK WL.tif
- __MACOSX/._GAPDH for IKK and p-IKK WL.tif
- GAPDH for IKK and p-IKK.tif
- __MACOSX/._GAPDH for IKK and p-IKK.tif
- IKK WL.tif
- __MACOSX/._IKK WL.tif
- IKK.tif
- __MACOSX/._IKK.tif
- NF-kB WL.tif
- __MACOSX/._NF-kB WL.tif
- NF-kB.tif
- __MACOSX/._NF-kB.tif
- p-IKK WL.tif
- __MACOSX/._p-IKK WL.tif
- p-IKK.tif
- __MACOSX/._p-IKK.tif
- p-NF-kB WL.tif
- __MACOSX/._p-NF-kB WL.tif
- p-NF-kB.tif
- __MACOSX/._p-NF-kB.tif
- Vinculin for NF-kB WL.tif
- __MACOSX/._Vinculin for NF-kB WL.tif
- Vinculin for NF-kB.tif
- __MACOSX/._Vinculin for NF-kB.tif
- Vinculin for p-NF-kB WL.tif
- __MACOSX/._Vinculin for p-NF-kB WL.tif
- Vinculin for p-NF-kB.tif
- __MACOSX/._Vinculin for p-NF-kB.tif
