# Supplementary material for: TPR is required for cytoplasmic chromatin fragment formation during senescence
Source: eLife. 2024 Dec 3;13:e101702. doi: 10.7554/eLife.101702 (PMC11666244; doi:10.7554/eLife.101702)
Supplement: Figure 3—source data 2. [file elife-101702-fig3-data2.zip]

Archive with 8 entries (8 files):
- Figure 3  Uncropped NF-kB day 5 blots.pdf
- __MACOSX/._Figure 3  Uncropped NF-kB day 5 blots.pdf
- Figure 3 uncropped IKK day 3.pdf
- __MACOSX/._Figure 3 uncropped IKK day 3.pdf
- Figure 3 uncropped IKK day 5.pdf
- __MACOSX/._Figure 3 uncropped IKK day 5.pdf
- Figure 3 Uncropped NF-kB day 3 blots.pdf
- __MACOSX/._Figure 3 Uncropped NF-kB day 3 blots.pdf
