# Supplementary material for: TPR is required for cytoplasmic chromatin fragment formation during senescence
Source: eLife. 2024 Dec 3;13:e101702. doi: 10.7554/eLife.101702 (PMC11666244; doi:10.7554/eLife.101702)
Supplement: Figure 3—figure supplement 1—source data 2. [file elife-101702-fig3-figsupp1-data2.zip]

Archive with 64 entries (64 files):
- GAPDH for IKK day 3 WL.tif
- __MACOSX/._GAPDH for IKK day 3 WL.tif
- GAPDH for IKK day 3.tif
- __MACOSX/._GAPDH for IKK day 3.tif
- GAPDH for IKK day 5 WL.tif
- __MACOSX/._GAPDH for IKK day 5 WL.tif
- GAPDH for IKK day 5.tif
- __MACOSX/._GAPDH for IKK day 5.tif
- GAPDH for p-IKK day 3 WL.tif
- __MACOSX/._GAPDH for p-IKK day 3 WL.tif
- GAPDH for p-IKK day 3.tif
- __MACOSX/._GAPDH for p-IKK day 3.tif
- GAPDH for p-IKK day 5 WL.tif
- __MACOSX/._GAPDH for p-IKK day 5 WL.tif
- GAPDH for p-IKK day 5.tif
- __MACOSX/._GAPDH for p-IKK day 5.tif
- IKK day 3 WL.tif
- __MACOSX/._IKK day 3 WL.tif
- IKK day 3.tif
- __MACOSX/._IKK day 3.tif
- IKK day 5 WL.tif
- __MACOSX/._IKK day 5 WL.tif
- IKK day 5.tif
- __MACOSX/._IKK day 5.tif
- NF-kB day 3 WL.tif
- __MACOSX/._NF-kB day 3 WL.tif
- NF-kB day 3.tif
- __MACOSX/._NF-kB day 3.tif
- NF-kB day 5 WL.tif
- __MACOSX/._NF-kB day 5 WL.tif
- NF-kB day 5.tif
- __MACOSX/._NF-kB day 5.tif
- p-IKK day 3 WL.tif
- __MACOSX/._p-IKK day 3 WL.tif
- p-IKK day 3.tif
- __MACOSX/._p-IKK day 3.tif
- p-IKK day 5 rep2.tif
- __MACOSX/._p-IKK day 5 rep2.tif
- p-IKK day 5 WL.tif
- __MACOSX/._p-IKK day 5 WL.tif
- p-NF-kB day 3 WL.tif
- __MACOSX/._p-NF-kB day 3 WL.tif
- p-NF-kB day 3.tif
- __MACOSX/._p-NF-kB day 3.tif
- p-NF-KB day 5 WL.tif
- __MACOSX/._p-NF-KB day 5 WL.tif
- p-NF-kB day 5.tif
- __MACOSX/._p-NF-kB day 5.tif
- vinculin for NF-kB day 3 WL.tif
- __MACOSX/._vinculin for NF-kB day 3 WL.tif
- vinculin for NF-kB day 3.tif
- __MACOSX/._vinculin for NF-kB day 3.tif
- vinculin for NF-kB day 5 WL.tif
- __MACOSX/._vinculin for NF-kB day 5 WL.tif
- vinculin for NF-kB day 5.tif
- __MACOSX/._vinculin for NF-kB day 5.tif
- vinculin for p-NF-KB day 3 WL.tif
- __MACOSX/._vinculin for p-NF-KB day 3 WL.tif
- vinculin for p-NF-KB day 3.tif
- __MACOSX/._vinculin for p-NF-KB day 3.tif
- vinculin for p-NF-kB day 5 WL.tif
- __MACOSX/._vinculin for p-NF-kB day 5 WL.tif
- vinculin for p-NF-kB day 5.tif
- __MACOSX/._vinculin for p-NF-kB day 5.tif
