# Supplementary material for: TPR is required for cytoplasmic chromatin fragment formation during senescence
Source: eLife. 2024 Dec 3;13:e101702. doi: 10.7554/eLife.101702 (PMC11666244; doi:10.7554/eLife.101702)
Supplement: Figure 4—figure supplement 1—source data 1. [file elife-101702-fig4-figsupp1-data1.zip]

Archive with 6 entries (6 files):
- Figure 4 - figure supplement 1 uncropped labelled p-TBK1 day 5.pdf
- __MACOSX/._Figure 4 - figure supplement 1 uncropped labelled p-TBK1 day 5.pdf
- Figure 4 - figure supplement 1 uncropped labelled STING day 3.pdf
- __MACOSX/._Figure 4 - figure supplement 1 uncropped labelled STING day 3.pdf
- Figure 4 - figure supplement 1 uncropped labelled STING day 5.pdf
- __MACOSX/._Figure 4 - figure supplement 1 uncropped labelled STING day 5.pdf
